# Supplementary material for: Effects of Fermented Liquid Feed on Growth Performance, Meat Quality, and Intestinal Microbiota of Yuedong Black Pigs
Source: Animals (Basel). 2025 Sep 10;15(18):2657. doi: 10.3390/ani15182657 (PMC12466584; doi:10.3390/ani15182657)
Supplement: Supplementary file 1 [file animals-15-02657-s001.zip]

Archive with 1 entries (1 files):
- animals-3766565-supplementary.pdf
